# Supplementary material for: Diversification of Ferredoxins across Living Organisms
Source: Curr Issues Mol Biol. 2021 Sep 30;43(3):1374–90. doi: 10.3390/cimb43030098 (PMC8928951; doi:10.3390/cimb43030098)
Supplement: Supplementary file 1 [file cimb-43-00098-s001.zip]

Archive with 1 entries (1 files):
- cimb-1373744-supplementary.pdf
